# Supplementary material for: Analysis of Arbuscular Mycorrhizal Fungal Inoculant Benchmarks
Source: Microorganisms. 2020 Dec 31;9(1):81. doi: 10.3390/microorganisms9010081 (PMC7824734; doi:10.3390/microorganisms9010081)
Supplement: Supplementary file 1 [file microorganisms-09-00081-s001.zip]

Archive with 3 entries (2 files):
- Supplementary Materials-microorganisms-1033676-final version-received from author 2020.12.31/
- Supplementary Materials-microorganisms-1033676-final version-received from author 2020.12.31/Supplementary Materials-2020.12.31.pdf
- Supplementary Materials-microorganisms-1033676-final version-received from author 2020.12.31/Table S1-received on 2020.12.31.xlsx
