# Supplementary material for: Analysis of Arbuscular Mycorrhizal Fungal Inoculant Benchmarks
Source: Microorganisms. 2020 Dec 31;9(1):81. doi: 10.3390/microorganisms9010081 (PMC7824734; doi:10.3390/microorganisms9010081)
Supplement: Supplementary file 1 [file microorganisms-09-00081-s001.zip › Supplementary Materials-microorganisms-1033676-final version-received from author 2020.12.31/Table S1-received on 2020.12.31.xlsx]

## Sheet: Table S1
Table S1: Raw dada of AMF-based inoculants used in the study.
			Form			Claims										Active Ingredients														Mode of application				Composition
Product	Company	Company's HQ	Liquid	Powder	Granular	Main claims	Growth / Vigor	Root dev.	Crop quality / Qty	Nutrient benefits (uptake, fixing…)	Climate stress	Soil stress	Enhance soil microbial activity	Other	Crop Specific	Main ingredient	Mycorrhiza	Other microbials	Amino Acids	Algae	Humic based	Micro-algae	Chemical / Synthetic	Others	Micro Nutrients	Nutrients	Mixes	Available packaging	Certified for Organic Farming	Soil application	Foliar application	Seed Treatment	Fertilizer treatment	Glomus Iranicum (propagule/g)	Glomus aggregatum (propagule/gram)	Glomus intraradices (propagule/gram)	Glomus mosseae (propagule/g)	Glomus Etunicatum (propagule/g)	Glomus Deserticola (propagule/g)	Glomus Clarum (propagule/g)	N	P	K	Fe	Ca	Mg	S	Humic Acid	Ascophulum nodosum
Oiko-Rhiza-E	Ecological Resources, Inc. / Oikos	USA/Chile	No	No	Yes		Yes	Yes	Yes	Yes	No	Yes	No	No	No	Microbial	Yes	No	No	No	No	No	No	No	No	No	No	1.36 Kg	Yes	Yes	No	Yes	Yes	0	0	50	50	0	50	50	0	0	0	0	0	0	0	0	0
Oiko-Rhiza-Ectosol	Ecological Resources, Inc. / Oikos	USA/Chile	No	Yes	No		No	No	No	No	No	No	Yes	No	No	Microbial	Yes (Ectomycorrhizal)	No	No	No	Yes	No	No	No	No	No	No	1 Kg	Yes	Yes	No	No	No	0	0	0	0	0	0	0	0	0	0	0	0	0	0	0	0
MycoApply Endomaxx	Mycorrhizal Application, LLC / Sumitomo Chemical Chile S.A.	USA/Chile	No	No	Yes		No	Yes	No	Yes	No	No	No	No	No	Microbial	Yes	No	No	No	No	No	No	No	No	No	No	100 gr	Yes	No	No	Yes	Yes	0	5600	5600	5600	5600	0	0	0	0	0	0	0	0	0	0	0
Myco-Sol	Helena Agri-Enterprises, LLC	USA	No	Yes	No	allowing greater access to soil nutrients and water	No	Yes	Yes	Yes	Yes	No	No	No	No	Microbial	Yes	No	No	Yes	Yes	No	No	No	No	No	Yes	1 lb (2,2 Kg)	n.a.	Yes	No	No	No	0	17	17	17	0	0	0	0	0	0	0	0	0	0	0.35	0.35
Myco-Vam Bare Root	Helena Agri-Enterprises, LLC	USA	No	Yes	No	reduce transplant shock and water use	No	Yes	Yes	No	Yes	No	No	No	No	Microbial	Yes	No	No	Yes	Yes	No	Yes	No	No	No	Yes	1 lb (0,45 Kg)	n.a.	No	No	Yes	No	0	10	60	10	0	0	0	0	0	0	0	0	0	0	0.36	0.06
Myco-Vam Granular	Helena Agri-Enterprises, LLC	USA	No	No	Yes	allowing greater access to soil nutrients and water	Yes	Yes	Yes	Yes	Yes	No	No	No	No	Microbial	Yes	No	No	No	No	No	No	No	No	No	No	1lb(0,45 Kg)/5lb(2,3 Kg)	n.a.	Yes	No	Yes	Yes	0	12.5	75	12.5	0	0	0	0	0	0	0	0	0	0	0	0
Myco-Vam Plus 6-3-3	Helena Agri-Enterprises, LLC	USA	No	Yes	No	n.a.	n.a.	n.a.	n.a.	n.a.	n.a.	n.a.	n.a.	n.a.	Turf & ornementals	Microbial	Yes	No	No	No	No	No	No	No	Yes	Yes	Yes	20 lb (9,09 Kg)	n.a.	NC	No	Yes	No	0	0	20	0	5	0	5	0.06	0.03	0.03	0.001	0	0	0	0	0
MycoApply(R) Endo-Granular	Valent U.S.A. LLC Agricultural Products	USA	No	No	Yes	Abiotec stress, nutrient & water uptake	No	No	No	Yes	Yes	No	No	No	Alfalfa	Microbial	Yes	No	No	No	No	No	No	No	No	No	No	1-4 gal	n.a.	No	No	Yes	Yes	0	33	33	33	33	0	0	0	0	0	0	0	0	0	0	0
MycoApply(R) EndoFuse	Valent U.S.A. LLC Agricultural Products	USA	Yes	No	No	seed treatment on agricultural crops	Yes	Yes	No	Yes	Yes	No	No	No	No	Microbial	Yes	No	No	No	No	No	No	No	No	No	No	500 ml	n.a.	No	No	Yes	No	0	5625	5625	5625	5625	0	0	0	0	0	0	0	0	0	0	0
MycoApply(r) EndoMAXX	Valent U.S.A. LLC Agricultural Products	USA	No	Yes	No	improving nutrient and water uptake	No	No	No	Yes	Yes	No	No	No	No	Microbial	Yes	No	No	No	No	No	No	No	No	No	No	1 lb/1 qt, 1 gal	Yes	Yes	No	Yes	No	0	5625	5625	5625	5625	0	0	0	0	0	0	0	0	0	0	0
MycoApply(R) EndoPrime SC(TM)	Valent U.S.A. LLC Agricultural Products	USA	Yes	No	No	to acquire nutrients and water	Yes	Yes	No	Yes	Yes	No	No	No	No	Microbial	Yes	No	No	No	No	No	No	No	No	No	No	8.85 lb / ga	n.a.	Yes	No	No	No	0	381	381	381	381	0	0	0	0	0	0	0	0	0	0	0
MycoApply(R) EndoPrime(TM)	Valent U.S.A. LLC Agricultural Products	USA	No	Yes	No	n.a.	Yes	Yes	No	Yes	Yes	No	No	No	Peanut-corn-cotton	Microbial	Yes	No	No	No	Yes	No	No	No	No	No	Yes	20 g	n.a.	Yes	No	No	No	0	5625	5625	5625	5625	0	0	0	0	0	0	0	0	0	0.15	0
MycoApply(r) Ultrafine Endo	Valent U.S.A. LLC Agricultural Products	USA	No	Yes	No	n.a.	Yes	Yes	No	No	No	No	No	Yes	Nurseries	Microbial	Yes	No	No	No	No	No	No	No	No	No	No	1-20-120 & 260 lb	Yes	No	No	Yes	No	0	70	70	70	70	0	0	0	0	0	0	0	0	0	0	0
MycoGenesis Seed Treatment	Tainio Biologicals, Inc.	USA	No	Yes	No	n.a.	Yes	No	No	Yes	No	No	Yes	No	No	Microbial	Yes	Yes	No	No	No	No	No	No	No	No	Yes	n.a.	No	No	No	Yes	No	0	10	10	10	10	0	0	0	0	0	0	0	0	0	0	0
MycoGenesis Soil Amendment	Tainio Biologicals, Inc.	USA	No	Yes	No	n.a.	Yes	Yes	No	Yes	Yes	Yes	Yes	No	No	Microbial	Yes	Yes	No	No	No	No	No	No	No	No	Yes	n.a.	Yes	Yes	No	Yes	No	0	10	10	10	10	0	0	0	0	0	0	0	0	0	0	0
MYCORMAX Biological Inoculum	JH Biotech, Inc.	USA	No	Yes	No	Nutrient uptake	No	Yes	No	Yes	No	No	No	No	No	Microbial	Yes	No	No	No	No	No	No	No	No	No	No	25 lb. (11.3 kg)	Yes	Yes	No	No	No	0	0	25	25	0	0	0	0	0	0	0	0	0	0	0	0
MYCORMAX Biological Transplant Starter	JH Biotech, Inc.	USA	No	Yes	No	Nutrient uptake	No	No	No	Yes	Yes	No	No	No	No	Microbial	Yes	No	No	No	No	No	No	No	No	No	No	24 teabags per box	No	Yes	No	No	No	0	0	0.46	0.19	0	0	0	0	0	0	0	0	0	0	0	0
Organic Mycorrhizal Fungi	AgroScience Solutions, LLC	USA	Yes	No	No	n.a.	n.a.	n.a.	n.a.	n.a.	n.a.	n.a.	n.a.	n.a.	No	Microbial	Yes	No	No	No	No	No	No	No	No	No	No	20L	Yes	Yes	No	No	Yes	0	50	50	50	0	0	0	0	0	0	0	0	0	0	0	0
Spectrum + Myco	Tainio Biologicals, Inc.	USA	No	Yes	No	n.a.	n.a.	n.a.	n.a.	n.a.	n.a.	n.a.	n.a.	n.a.	No	Microbial	Yes	Yes	No	No	No	No	No	No	No	No	Yes		No	Yes	No	No	No	0	10	10	10	10	0	0	0	0	0	0	0	0			0
Sustane 3-7-2 with Mycorrhizae & Humates	Sustane Natural Fertilizer, Inc.	USA	No	No	Yes	Fertilizer	No	No	No	Yes	Yes	Yes	Yes	Yes	No	Nutrients	Yes	No	No	No	Yes	No	No	No	Yes	Yes	Yes		Yes	Yes	No	No	No	0	3.36	0	0	0.48	0.48	0.48	0.03	0.07	0.02	0	0.04	0	0.03	0.12	0
Vegalab MYCO BIOBOOST	Vegalab Inc.	USA	No	Yes	No	Phosphorus intake	No	Yes	No	Yes	No	No	No	No	No	Microbial	Yes	No	No	No	No	No	No	No	No	No	No		No	Yes	No	No	No	0	0	82	0	0	0	0	0	0	0	0	0	0	0	0	0
Rhizogenesis	Tainio Biologicals, Inc.	USA	No	Yes	No	n.a.	Yes	Yes	No	No	No	No	Yes	No	No	Microbial	Yes	Yes	No	No	No	No	No	No	No	No	Yes	n.a.	No	Yes	No	No	No	0	10	10	10	10	0	0	0	0	0	0	0	0	0	0	0
Ecofungi	Shemin Garden, LLC	USA	No	Yes	No	n.a.	Yes	No	Yes	No	Yes	Yes	No	No	No	Microbial	Yes	Yes	No	No	No	No	No	No	No	No	Yes	1 lb	Yes	Yes	No	Yes	No	0	25	25	25	25	0	0	0	0	0	0	0	0	0	0	0
Managefungi	Pathway BioLogic, LLC	USA	No	Yes	No	Nutrient uptake	Yes	No	Yes	Yes	No	No	No	No	No	Microbial	Yes	Yes	No	No	No	No	No	No	No	No	Yes	Bag = 10 lb/4.54Kg Case = 4*Bags	No	Yes	No	No	No	0	550	550	550	550	0	0	0	0	0	0	0	0	0	0	0
MycoUp Activ	Symborg Inc.	Spain	No	Yes	No	Nutrient uptake	No	No	No	Yes	No	No	No	No	Horticulture	Microbial	Yes	No	No	No	No	No	No	No	Yes	No	Yes	1 kg	Yes	Yes	No	No	No	100	0	0	0	0	0	0	0	0	0	0.05	0	0	0	0	0
MycoUp Biological Inoculant	Symborg Inc.	Spain	No	Yes	No	Nutrient uptake	No	No	No	Yes	No	No	No	No	Horticulture	Microbial	Yes	No	No	No	No	No	No	No	No	No	No	1 kg	Yes	Yes	No	No	No	120	0	0	0	0	0	0	0	0	0	0	0	0	0	0	0
ResidHC	Symborg	Spain	No	Yes	No	Nutrient uptake, tolerance to drought and salinity	No	No	No	Yes	Yes	No	No	No	Cereals	Microbial	Yes	No	No	No	No	No	No	No	No	No	No		Yes	No	No	Yes	No	30	0	0	0	0	0	0	0	0	0	0	0	0	0	0	0
ResidMG	Symborg	Spain	No	No	Yes	Nutrient uptake, tolerance to drought and salinity	No	No	No	Yes	Yes	No	No	No	Cereals	Microbial	Yes	No	No	No	No	No	No	No	No	No	No		No	Yes	No	No	No	16	0	0	0	0	0	0	0	0	0	0	0	0	0	0	0
Bio Asir Fruit	Atens	Spain	No	No	Yes		Yes	Yes	No	Yes	Yes	Yes	No	No	Fruits	Microbial	Yes	Yes	No	No	No	No	No	No	No	Yes	Yes		Yes	Yes	No	No	No	0	0	50	50	0	0	0	3	3	0	0	0	0	0	0	0
Aegis Sym irriga	Atens	Spain	No	Yes	No		Yes	No	Yes	Yes	Yes	Yes	No	Yes	No	Microbial	Yes	No	No	No	No	No	No	No	No	No	No		Yes	Yes	No	No	No	0	0	700	700	0	0	0	0	0	0	0	0	0	0	0	0
Aegis Sym microgranulado	Atens	Spain	No	No	Yes		Yes	No	Yes	Yes	Yes	Yes	No	Yes	No	Microbial	Yes	No	No	No	No	No	No	No	No	No	No		Yes	Yes	No	No	No	0	0	25	25	0	0	0	0	0	0	0	0	0	0	0	0
Panoramix	Koppert	Netherlands	Yes	No	No	Biological seed dressing	Yes	Yes	No	No	No	No	No	Yes	No	Microbial	Yes	Yes	No	No	No	No	No	No	No	No	Yes	100ml, 1 litre, 5 litre and 20 litres	n.a.	No	No	Yes	No	n.a.	n.a.	n.a.	n.a.	n.a.	n.a.	n.a.	0	0	0	0	0	0	0	0	0
Micorriza INIFAP	INIFAP	México	No	Yes	No	increases efficiency in the use of fertilizers	Yes	yes	yes	yes	yes	No	No	No	No	Microbial	Yes	No	No	No	No	No	No	No	No	No	No	500g por bolsa	no	yes	no	no	yes			169 /g
PHC VAM.PWI	Plant Health Care	Mexico	No	Yes	No	increase	yes	yes	yes	yes	yes	yes	Yes	No	No	Microbial	Yes	No	No	No	No	No	No	No	No	No	Yes	1 lb	n.a.	Yes	No	Yes	No	0	0	63,000 Espore/lb		63,000 Espore/lb		63,00 Espore/lb		0	0	0	0	0	0	0	0
PHC ENDO-RHIZA	Plant Health Care	Mexico	No	Yes	No	increase	yes	yes	yes	yes	yes	yes	yes	No	No	Microbial	yes	No	No	No	No	No	No	No	No	No	Yes	1 Kg	OMRI	Yes	No	No	No	0	0	Mix in 635,000 Esporas	0	0	0	0	0	0	0	0	0	0	0	0	0
MycorTree-Injectable	Plant Health Care	Mexico	No	yes	No	allowing greater access to soil nutrients and water	yes	yes	yes	yes	yes	yes	yes	No	yes	Microbial	Yes	Yes	Yes	Yes	Yes	No	Yes	Yes	Yes	Yes	Yes	227g/bag	n.a.	Yes	No	No	No	0	0	Mix in 80 mil	0	Mix in 80 mil	0	Mix in 80 mil	0	0	0	0	0	0	0	Yes/not espec	0
Turf Saber	Plant Health Care	Mexico	No	Yes	No	increase	yes	yes	yes	yes	yes	yes	yes	yes	yes	Microbial	yes	Yes	Yes	Yes	Yea	No	Yes	Yes	No	Yes	Yes	10 Kg/box	n.a.	Yes	No	No	No	0	0	Mix.7,278/Kg	0	Mix.7,278/Kg	0	Mix.7,268/Kg	0.03	0.04	0.03	0	0	0	0	0.22	0
Hotic Plus	Plant Health Care	Mexico	No	Yes	No	Starter	yes	yes	yes	yes	yes	yes	yes	Yes	Yes	Microbial	yes	Yes	Yes	Yes	Yea	No	Yes	Yes	No	Yes	Yes	Box 10 kg and box whit 10 packets 500 g	n.a.	Yes	No	No	No	0	0	Mix.7,278/Kg	0	Mix.7,278/Kg	0	Mix.7,268/Kg	0.03	0.04	0.03	0	0	0	0	0.22	0
HIPER-GLOM	OBA	Mexico	No	Yes	No	allowing greater access to soil nutrients and water	yes	yes	yes	yes	yes	yes	yes	Yes	No	Microbial	yes	No	No	No	No	No	No	No	No	No	No	1 Lt	No	Yes	No	No	No	0	0	Does Not specify	0	0	0	0	0	0	0	0	0	0	0	0	0
Tec-Myc 60	Vergel de Occidente	Mexico	No	Yes	No	allowing greater access to soil nutrients and water	Yes	yes	yes	yes	yes	yes	yes	No	No	Microbial	yes	No	No	No	No	No	No	No	No	No	Yes	1 Kg	No	Yes	No	No	No	0	0	0	0	0	0	0	0	0	0	0	0	0	0	0	0
Glumix	Biokrone	Mexico	No	No	Yes	allowing greater access to soil nutrients and water		yes	yes	yes	yes	yes	yes	No	No	Microbial	yes	No	No	No	No	No	No	No	No	No	Yes	20 Kg	No	Yes	No	No	Yes	0	0	Does Not specify	0	0	0	0	0	0	0	0	0	0	0	0	0
Glumix irigation	Biokrone	Mexico	No	Yes	No	Allowing greater access to soil nutrients and water	Yes	yes	yes	yes	yes	yes	yes	No	No	Microbial	yes	No	No	No	No	No	No	No	No	No	Does Not Specify	1 Kg	No	Yes	No	No	No	0	0	0	0	0	0	0	0	0	0	0	0	0	0	0	0
Micorrizafer plus	Biofabrica Siglo XXI	Mexico	No	Yes	No	increases efficiency in the use of fertilizers and water	Yes	Yes	Yes	Yes	Yes	Yes	No	yes	No	Microbial	Yes	No	No	No	No	No	No	No	No	No	No	1 Kg	Yes	Yes	No	Yes	Yes (compost)			100					0	0	0	0	0	0	0	0	0
TM-73	BIOMIC	Mdxico		yes	yes	increases efficiency in the use of fertilizers and water	yes	yes	yes	yes	yes	yes	yes	yes	no	Microbial	yes	no	No	No	No	No	No	No	No	No	No	1Kg 2kg 10 kg	Yes	yes	No	yes	yes	0
Aegis Gel	Italpolina SpA/ATENS- Agrotecnologías Naturales S.L. /Semillas Abe Ltda - In Pacta SpA	Italy/Spain/Chile	No	Yes	No		Yes	Yes	Yes	Yes	No	Yes	No	No	No	Microbial	Yes	Yes	No	No	No	No	No	No	No	No	No	4 Kg	Yes	No	No	No	Yes	0	0	50	50	0	0	0	0	0	0	0	0	0	0	0	0
Aegis Irriga	Italpolina SpA/ATENS- Agrotecnologías Naturales S.L. /Semillas Abe Ltda - In Pacta SpA	Italy/Spain/Chile	No	Yes	No		Yes	Yes	Yes	Yes	No	Yes	No	No	No	Microbial	Yes	No	No	No	No	No	No	No	No	No	No	0.5 Kg	Yes	No	No	No	Yes	0	0	700	700	0	0	0	0	0	0	0	0	0	0	0	0
Coveron	Italpolina SpA/ATENS- Agrotecnologías Naturales S.L. /Semillas Abe Ltda - In Pacta SpA	Italy/Spain/Chile	No	Yes	No		Yes	Yes	No	Yes	No	Yes	Yes	No	No	Microbial	Yes	Yes	Yes	No	No	No	No	No	No	No	No	0.5 - 4 Kg	Yes	No	No	Yes	No	0	0	300	200	0	0	0	0	0	0	0	0	0	0	0	0
Rootella G	GroungWork BioAG	Israel	No	No	Yes	Yield increase; Fertilizer savings, notably phosphorus; Resilience to stress, such as flooding and drought; Eco-friendly, suitable for use in organic farming	Yes	No	Yes	Yes	Yes	Yes	No	No	Yes	Microbial	Yes	No	No	No	No	No	No	No	No	No	No		Yes	Yes	No	No	No	0	0	2500	0	0	0	0	0	0	0	0	0	0	0	0	0
Rootella P	GroungWork BioAG	Israel	No	Yes	No	Yield increase Fertilizer savings, notably phosphorus Resilience to stress, such as flooding and drought Eco-friendly, suitable for use in organic farming	Yes	No	Yes	Yes	Yes	Yes	No	No	Yes	Microbial	Yes	No	No	No	No	No	No	No	No	No	No		Yes	Yes	No	No	No	0	0	2500	0	0	0	0	0	0	0	0	0	0	0	0	0
Rootella F	GroungWork BioAG	Israel	No	Yes	No	Yield increase; Fertilizer savings, notably phosphorus; Resilience to stress, such as flooding and drought; Eco-friendly, suitable for use in organic farming	Yes	No	Yes	Yes	Yes	Yes	No	No	Yes	Microbial	Yes	No	No	No	No	No	No	No	No	No	No		Yes	Yes	No	No	No	0	0	20800	0	0	0	0	0	0	0	0	0	0	0	0	0
Rootella X	GroungWork BioAG	Israel	No	Yes	No	Yield increase; Fertilizer savings, notably phosphorus; Resilience to stress, such as flooding and drought; Eco-friendly, suitable for use in organic farming	Yes	No	Yes	Yes	Yes	Yes	No	No	Yes	Microbial	Yes	No	No	No	No	No	No	No	No	No	No		Yes	Yes	No	Yes	No	0	0	83500	83500	0	0	0	0	0	0	0	0	0	0	0	0
Rootella T	GroungWork BioAG	Israel	No	No	No	Yield increase; Fertilizer savings, notably phosphorus; Resilience to stress, such as flooding and drought; Eco-friendly, suitable for use in organic farming	Yes	No	Yes	Yes	Yes	Yes	No	No	Yes	Microbial	Yes	No	No	No	No	No	No	No	No	No	No		Yes	Yes	No	No	No	0	0	600	600	0	0	600	0	0	0	0	0	0	0	0	0
Rootella S	GroungWork BioAG	Israel	No	Yes	No	Yield increase; Fertilizer savings, notably phosphorus; Resilience to stress, such as flooding and drought; Eco-friendly, suitable for use in organic farming	Yes	No	Yes	Yes	Yes	Yes	No	No	Yes	Microbial	Yes	No	No	No	No	No	No	No	No	No	No	22 Kg	Yes	No		Yes				20800
CONNECTIS	Agronutrition	France	Yes	No	No	enhances nutrient uptake and stress resistance (drought, compaction, winter frost)	No	Yes	No	Yes	Yes	Yes	No	Yes	No	Microbial	Yes	No	No	No	No	No	No	No	No	No	No		Yes	Yes	No	No	No	0	0	1000	0	0	0	0	0	0	0	0	0	0	0	0	0
Mycosim Tri-Ton	MYCOSYM TRITION SL/Biosim	España/Chile	No	No	Yes		Yes	Yes	Yes	Yes	NC	Yes	No	No	No	No	Yes	No	No	No	No	No	No	No	No	No	No	No	Yes	Yes	No	Yes	No	0	0	150	0	0	0	0	0.01%	0.01%	0.01%	0	0	0	0	0	0
Agtiv pulses granular	PremierTech	Canada	No	No	Yes	nutrient uptake and stress resistance (drought, compaction)	Yes	No	Yes	Yes	Yes	Yes	No	No	Pulses	Microbial	Yes	Yes	No	No	No	No	No	No	No	No	Yes	18kg / 364 kg	Yes	Yes	No	No	No	0	0	187	0	0	0	0	0	0	0	0	0	0	0	0	0
Agtiv Soya granular	PremierTech	Canada	No	No	Yes	water and nutrient uptake, and stress resistance (drought, compaction)	Yes	No	Yes	Yes	Yes	Yes	No	Yes	Soybean	Microbial	Yes	Yes	No	No	No	No	No	No	No	No	Yes	18kg / 364 kg	No	Yes	No	No	No	0	0	142	0	0	0	0	0	0	0	0	0	0	0	0	0
Agtiv Soybean Powder	PremierTech	Canada	No	Yes	No	nutrient uptake and stress resistance (drought, compaction)	Yes	No	Yes	Yes	Yes	Yes	No	No	Soybean	Microbial	Yes	Yes	No	No	No	No	No	No	No	No	Yes	4,7kg	Yes	No	No	Yes	No	0	0	2750	0	0	0	0	0	0	0	0	0	0	0	0	0
Agtiv field crops granular	PremierTech	Canada	No	No	Yes	enhances nutrient uptake and stress resistance (drought, compaction, winter frost)	Yes	No	Yes	Yes	Yes	Yes	No	No	Cereals	Microbial	Yes	No	No	No	No	No	No	No	No	No	No	18kg / 364 kg	Yes	Yes	No	No	No	0	0	142	0	0	0	0	0	0	0	0	0	0	0	0	0
Agtiv potato liquid	PremierTech	Canada	Yes	No	No	enhances nutrient uptake and stress resistance (drought, compaction, winter frost)	Yes	No	Yes	Yes	Yes	Yes	No	No	Potato	Microbial	Yes	No	No	No	No	No	No	No	No	No	No	1L	Yes	Yes	No	Yes	No	0	0	10500	0	0	0	0	0	0	0	0	0	0	0	0	0
Agtiv field crops liquid	PremierTech	Canada	Yes	No	No	enhances nutrient uptake and stress resistance (drought, compaction, winter frost)	Yes	No	Yes	Yes	Yes	Yes	No	No	Field crops	Microbial	Yes	No	No	No	No	No	No	No	No	No	No	1L	Yes	Yes	No	No	No	0	0	6400	0	0	0	0	0	0	0	0	0	0	0	0	0
Agtiv field crops powder	PremierTech	Canada	No	Yes	No	enhances nutrient uptake and stress resistance (drought, compaction, winter frost)	Yes	No	Yes	Yes	Yes	Yes	No	No	Field crops	Microbial	Yes	No	No	No	No	No	No	No	No	No	No	2kg	Yes	No	No	Yes	No	0	0	6400	0	0	0	0	0	0	0	0	0	0	0	0	0
Agtiv specialty crops powder	PremierTech	Canada	No	Yes	No	enhances nutrient uptake and stress resistance (drought, compaction, winter frost)	Yes	No	Yes	Yes	Yes	Yes	No	No	Vegetables	Microbial	Yes	No	No	No	No	No	No	No	No	No	No	500G	No	Yes	No	Yes	No	0	0	12000	0	0	0	0	0	0	0	0	0	0	0	0	0
Agtiv specialty crops powder pea	PremierTech	Canada	No	Yes	No	enhances nutrient uptake and stress resistance (drought, compaction, winter frost)	Yes	No	Yes	Yes	Yes	Yes	No	No	Vegetables	Microbial	Yes	Yes	No	No	No	No	No	No	No	No	Yes	2,4 KG	No	No	No	Yes	No	0	0	2750	0	0	0	0	0	0	0	0	0	0	0	0	0
MycoUp	Symborg Business Development S.L. / Symborg Chile SpA		No	No	Yes		Yes	Yes	Yes	Yes	No	Yes	Yes	Yes	No	Microbial	Yes	No	No	No	No	No	No	No	No	No	No	1 Kg	NC	No	No	No	Yes	120	0	0	0	0	0	0	0	0	0	0	0	0	0	0	0
Resid HC	Symborg Business Development S.L. / Symborg Chile SpA		No	No	Yes		Yes	Yes	Yes	Yes	No	Yes	No	No	No	Microbial	Yes	No	No	No	No	No	No	No	No	No	No	5 Kg	NC	No	No	Yes	No	16	0	0	0	0	0	0	0	0	0	0	0	0	0	0	0
Purely Pro N	Purely Organic Products LLC		NC	NC	NC		NC	NC	NC	NC	NC	NC	NC	NC	NC	NC	Yes	NC	NC	NC	NC	NC	NC	NC	NC	NC	NC	NC	NC	NC	NC	NC	NC	0	0	NC	0	0	0	0	0	0	0	0	0	0	0	0	0
Purely Pro P	Purely Organic Products LLC		NC	NC	NC		NC	NC	NC	NC	NC	NC	NC	NC	NC	NC	Yes	NC	NC	NC	NC	NC	NC	NC	NC	NC	NC	NC	NC	NC	NC	NC	NC	0	0	NC	0	0	0	0	0	0	0	0	0	0	0	0	0
INIFAP
Glomus Iranicum
Glomus aggregatum
Glomus intraradices
Glomus mosseae
Glomus Etunicatum
Glomus Deserticola
Glomus Clarum
Growth / Vigor
Root dev.
Crop quality / Qty
Nutrient benefits (uptake, fixing…)
Climate stress
Soil stress
Enhance soil microbial activity
Other
mycorrhiza species
8
7
6
5
4
3
2
1
[truncated: 24 more columns]
